# Supplementary material for: Photothermal Therapy Combined with Chemotherapy and Anti-Inflammation Therapy Weakens the Immunosuppression of Cervical Cancer
Source: Pharmaceuticals (Basel). 2025 Nov 1;18(11):1657. doi: 10.3390/ph18111657 (PMC12654961; doi:10.3390/ph18111657)
Supplement: Supplementary file 1 [file pharmaceuticals-18-01657-s001.zip]

Archive with 1 entries (1 files):
- pharmaceuticals-3933728-supplementary.pdf
